# Supplementary material for: Context-sensitivity of isosteric substitutions of non-Watson–Crick basepairs in recurrent RNA 3D motifs
Source: Nucleic Acids Res. 2021 Aug 17;49(16):9574–93. doi: 10.1093/nar/gkab703 (PMC8450098; doi:10.1093/nar/gkab703)
Supplement: gkab703_Supplemental_Files [file gkab703_supplemental_files.zip]

Archive with 2 entries (2 files):
- Revised_Supplementary figures.docx
- Supplementary table Context_sensitivity NAR.xlsx
