# Supplementary material for: Context-sensitivity of isosteric substitutions of non-Watson–Crick basepairs in recurrent RNA 3D motifs
Source: Nucleic Acids Res. 2021 Aug 17;49(16):9574–93. doi: 10.1093/nar/gkab703 (PMC8450098; doi:10.1093/nar/gkab703)
Supplement: gkab703_Supplemental_Files [file gkab703_supplemental_files.zip › Supplementary table Context_sensitivity NAR.xlsx]

## Sheet: H17-core
H17 - 16S rRNA	Thermotogae				Aquificae				Actinobacteria				Chloroflexi				Firmicutes				Deinococcus-Thermus				Bacteroidetes				Chlorobi				Spirochaetes				Verrucomicrobia				Thermo-desulfobacteria				Deferribacteres				Synergistetes
5'-seq-3' 3'-seq-5'	P	M	T	H	P	M	T	H	P	M	T	H	P	M	T	H	P	M	T	H	P	M	T	H	P	M	T	H	P	M	T	H	P	M	T	H	P	M	T	H	P	M	T	H	P	M	T	H	P
ggua a ag			14	2			4	7	3	16					2		3	60	24	5					20	56		1						1										1			3
ggua c ag			4	3				8	1	33					3		7	5	23	3	4	4	14	5		4	1							1
guua g ag
guua a ag
agua u ag															1				4
ugua a ag																										13
guua a aa
ggua a gg																			1							10
auua a ag
ggua a aa			1	2
cgua a ag									1																	2
ggua c aa											1
guua u ag																										3
agua g ag																				2
uuaa a ag																																						2
ggga a ag																										1
agua a ag																		1	1
ggua c gg										1																1
uuua a ag																										1
uuaa c ag																																						1
ggua g ca																								1
Group summ	26				19				56				6				139				28				113				0				2				3				1				3				2
[truncated: 47 more columns]

## Sheet: H27-core
H27- 16S rRNA	Thermotogae				Aquificae				Actinobacteria				Chloroflexi				Firmicutes				Deinococcus-Thermus				Bacteroidetes				Chlorobi				Spirochaetes				Verrucomicrobia				Thermo-desulfobacteria				Deferribacteres				Synergistetes
5'-seq-3' 3'-seq-5'	P	M	T	H	P	M	T	H	P	M	T	H	P	M	T	H	P	M	T	H	P	M	T	H	P	M	T	H	P	M	T	H	P	M	T	H	P	M	T	H	P	M	T	H	P	M	T	H	P
gagua aa ag			19	8			3	16									3	64	47	11			7	5	21	85	1	1																1			3
gagua aa aa									4	50	1				2		7	1	5
aagua aa ag																		1			4	4	7	1		6				1
gacua aa aa															2																							4
uagua aa ag
gacua aa ag																																		2
aagua aa aa																			1
aacua aa aa															1
gagua au aa
gagua ua aa										1
gaguc aa ag																			1
gagua au aa									1
Group summ	27				19				57				5				141				28				114				1				2				4				1				3				2
	0	0	19	8	0	0	3	16	5	51	1	0	0	0	5	0	10	66	54	11	4	4	14	6	21	91	1	1	0	1	0	0	0	2	0	0	0	4	0	0	0	0	0	1	0	0	3	0	0
[truncated: 47 more columns]

## Sheet: 3WJ
3WJ - 16S rRNA	Thermotogae				Aquificae				Actinobacteria				Chloroflexi				Firmicutes				Deinococcus-Thermus				Bacteroidetes				Chlorobi				Spirochaetes				Verrucomicrobia				Thermo-desulfobacteria				Deferribacteres				Synergistetes
5'-seq-3' 3'-seq-5'	P	M	T	H	P	M	T	H	P	M	T	H	P	M	T	H	P	M	T	H	P	M	T	H	P	M	T	H	P	M	T	H	P	M	T	H	P	M	T	H	P	M	T	H	P	M	T	H	P
uaguaa ua agu			18	8			4	16	4	49	1				6		10	64	51	10	4	4	14	6	19	89	1	1		1				2				4						1			3
uaguaa ca agu																			1						1	2
uaguaa ua aga																			1
uaauaa uu agu			1
uagaaa ua agu																				1
Group summ	27				20				54				6				138				28				113				1				2				4				1				3				2
[truncated: 47 more columns]

## Sheet: Summary
	Phylas	Psychrophiles	Mesophiles	Thermophiles	Hyperthermophiles
	Thermotogae	0	0	19	8
	Aquificae	0	0	3	16
	Actinobacteria	5	51	1	0
	Chloroflexi	0	0	5	0
	Firmicutes	10	66	54	11
	Deinococcus-Thermus	4	4	14	6
	Bacteroidetes	21	91	1	1
	Chlorobi	0	1	0	0
	Spirochaetes	0	2	0	0
	Verrucomicrobia	0	4	0	0
	Thermo-desulfobacteria	0	0	0	1
	Deferribacteres	0	0	3	0
	Synergistetes	0	1	1	0
	Armatimonadetes	0	0	1	0
	Lentisphaerae	0	1	0	0
	Tenericutes	0	4	0	0
	Elusimicrobia	0	1	0	0
	Gamma-proteobacteria	34	69	0	0
	Beta-proteobacteria	1	4	1	1
	Alpha-proteobacteria	0	23	1	0
	Delta-proteobacteria	7	5	0	0
	Epsilon-proteobacteria	0	1	4	0
	TOTAL	82	328	108	44
